# Supplementary material for: Pregnant Women’s Knowledge of and Attitudes towards Influenza Vaccination during the COVID-19 Pandemic in Poland
Source: Int J Environ Res Public Health. 2022 Apr 8;19(8):4504. doi: 10.3390/ijerph19084504 (PMC9031437; doi:10.3390/ijerph19084504)
Supplement: Supplementary file 1 [file ijerph-19-04504-s001.zip]

Archive with 4 entries (4 files):
- File S1.pdf
- Table S1.pdf
- Table S2.pdf
- Table S3.pdf
